# Supplementary material for: Application of Municipal Biowaste-Derived Products in Tomato Cultivation for Enhanced Fruit Quality Attributes and Nutritional Profile
Source: Plants (Basel). 2025 Oct 19;14(20):3212. doi: 10.3390/plants14203212 (PMC12567243; doi:10.3390/plants14203212)
Supplement: Supplementary file 1 [file plants-14-03212-s001.zip]

Archive with 1 entries (1 files):
- plants-3897355-supplementary.pdf
